# Supplementary material for: Indoxyl Sulfate, a Gut Microbiota-Derived Metabolite, Modulates Hepatic Cholesterol Metabolism via SREBP-2/HMG-CoA Reductase Upregulation in Rats
Source: Nutrients. 2026 Jul 3;18(13):2160. doi: 10.3390/nu18132160 (PMC13364387; doi:10.3390/nu18132160)
Supplement: Supplementary file 1 [file nutrients-18-02160-s001.zip]

Archive with 1 entries (1 files):
- nutrients-4374540-supplementary.pdf
